# Supplementary material for: Reduced IL-17A levels in neonates born to mothers with diabetes mellitus or infection during pregnancy
Source: Front Pediatr. 2025 Aug 14;13:1658039. doi: 10.3389/fped.2025.1658039 (PMC12391099; doi:10.3389/fped.2025.1658039)
Supplement: Supplementary file 2 [file Table2.xls]

## Sheet: 原始结果
Human IL17A (IL-17A) IL17 ELISA Kit Test Results
Dilution （pg/ml ）	250	125	62.5	31.25	15.625	7.8125	3.90625	control
A450nm	3.027	1.85	1.251	0.937	0.66	0.392	0.298	0.112
	2.915	1.738	1.139	0.825	0.548	0.28	0.186	0
Sample （pg/ml ）	250	125	62.5	31.25	15.625	7.8125	3.90625	0
