# Supplementary material for: Reduced IL-17A levels in neonates born to mothers with diabetes mellitus or infection during pregnancy
Source: Front Pediatr. 2025 Aug 14;13:1658039. doi: 10.3389/fped.2025.1658039 (PMC12391099; doi:10.3389/fped.2025.1658039)
Supplement: Supplementary file 4 [file Table4.xlsx]

## Sheet: Sheet1
Table S3. Multiple Linear Regression Analysis of Factors Associated with IL-17 Levels
Variable	B (95% CI)	β	*t*	*p*-value
Group (PC vs. NPC)	−4.99 (−8.89, −1.11)	−0.279	−2.515	0.014
Gestational age	0.026 (−1.79, 1.84)	0.003	0.028	0.977
